# Supplementary material for: Health status assessment of traumatic injury freshwater turtles
Source: PLoS One. 2018 Aug 28;13(8):e0202194. doi: 10.1371/journal.pone.0202194 (PMC6112633; doi:10.1371/journal.pone.0202194)
Supplement: S1 Data — (XLSX) [file pone.0202194.s001.xlsx]

## Sheet: Sheet1
Turtle ID	Turtle Name	Date	Species	Sex	Sample	Presenting Injury	Weight	Temp (C )	PCV	TP	Lactate	pH	pH corrected	pH manual	pCO2 (mmHg)	pCO2 corrected	pCO2 manual	pO2 (mmHg)	pO2 corrected	pO2 manual	Na mmol/L	K mmol/L	iCa mmol/L	iCa manual	Glu mg/dL	Hct %	Hb g/dL	BEecf (mmol/L)	HCO3 (mmol/L)	TCO2 (mmol/L)	sO2%	Estimated WBC Count	% Heterophils	% Eosinophils	% Monocytes	% basophils	% Lymphs	% Azurophils	Notes	General Notes	Date	PCV	TP	Lactate	pH	pH corrected	pCO2 (mmHg)	pCO2 corrected	pO2 (mmHg)
07816	Stassler	2016-05-03	YBS	Male	dorsal coccygeal	HBC Facial Trauma	592g	24.3	17	3.4	19.1	6.791	6.927		>130.0	<>		38	16		134	6.3	2.26		380	10	3.4	<>	<>	<>	<>	6400	54	21	3	0	19	3	NSF	euthanized 5/4/16
17416	Helen of Troy	2016-05-26	YBS	Female	brachial	HBC carapace hole	2445g	20.4	25.8	5	0.9	7.559	7.82		39.6	19.1		173	102		123	2.2	---		84	17	5.8	13	35.3	37	100	3000	17	60	11	0	8	4	NSF	Samples collected 15hr later - released before second samples were collected
17516	Christian Grey	2016-05-26	red bellied slider	Male	brachial	old plastron fracture	1557g	20.4	17.6	4.6	1.2	7.473	7.725		55	26.6		153	80		121	2.3	1.25		128	11	3.7	17	40.3	42	99	7400	73	0	8	0	10	9	Mitotic figures	Released 5/27/16, no treatments given
17816	Mercedes	2016-05-26	Florida river cooter	Female	brachial	HBC, coelomic breech/ shell fx	2528g	21.3	18.2	5.8	16.5	7.141	7.345		85.2	42.8		41	13		130	3.4	1.17		239	12	4.1	0	29	32	58	3400	64	5	3	0	24	4		Died 6/2/16
18216	Tea Cake	2016-05-27	River cooter	Male	brachial	HBC, carapace fx, bridge fx	1454g	26	15.9	4.2	11.6	7.306	7.461		64.2	39.7		63	30		128	4.3	0.76		274	<10	<>	6	32	34	88	2000	82	4	1	0	13	0	Mitotic figures	Died 7/16
18516	Wendy	5/27/2016	YBS	Juv	brachial	minor carapace fx	185g	22	6	1	4.3	7.363	7.58		46.4	24.1		50	17		130	3	0.97		152	<10	<>	1	26.4	28	83	1800	45	41	2	0	8	4	Immature RBCs	Died 6/22
19016	Hannah Abbot	2016-05-29	river cooter	Female	brachial	minor carapace scrape, 2x2 hole over center carapace	3121g	21	25.9	6.2	0.3	7.351	7.581		77.8	38.7		48	16		133	2.9	1.46		149	24	8.2	18	43.1	45	79	1800	66	13	1	0	12	8		Hydromorphone given 13 hours before sample	2016-07-05	17	4	0.9	7.756	8.011	33	17.1	126
20916	Quasimodo	2016-06-02	YBS	Female	brachial	left carapace fx, left bridge fx with organ exposure, face injury	1421g	20.9	10	23	18.1	7.186	7.401		57.5	28.4		51	16		129	4.5	1.16		29	<10	<>	-6	21.8	24	76	7400	62	28	1	1	7	1		Found dead 6/3/16
21616	Alice	2016-06-02	River cooter	Female	brachial	left carapace fx with coelomic breech under missing left bridge	1636g	30.2	28	6.2	10.7	7.35	7.447		58.7	43.6		22	14		136	4.5	1.34		104	21	7.1	7	32.4	34	33	12200	57	28	1	0	10	4		Found dead 6/4/2016
21816	Randall Flagg	2016-06-04	YBS	Male	brachial	Caudal carpace fracture and removal, coelomic membrane exposed, bridge fx	1790g	21.2	30	6.2	0.3	7.368	7.597		75.5	37.8		120	53		135	2.9	1.48		214	22	7.5	18	43.4	46	98	8600	87	2	3	0	6	2		24 hr sample post Dano, Hydromorphine, and LRS	2016-09-12	23	6	4.7	7.455	7.702	65.1	31.7	127
21916	The Lorax	2016-06-04	YBS	Female	brachial	carapace fx extending from midline over left bridge	1775g	21.5	11.8	2.4	2.1	7.396	7.624		58.7	29.8		74	26		134	3.2	1.39		109	<10	<>	11	36.1	38	94	8600	62	18	10	0	4	6			2016-07-22	13	3.2	1.4	7.628	7.891	40.7	20.1	141
22016	Beck Weathers	2016-06-04	YBS	Male	brachial	Severe left carapace fx that extends across midline, exposure of spinal column	1587g	21.3	2	1.4	16.5	7.488	7.728		22.1	11.1		149	79		106	4.3	***		<20	<10	<>	-7	16.8	17	100									Died 6/4/2016
22816	Sherlock	2016-06-05	River cooter	Male	brachial	HBC, 3 small carudal carapace fractures	923g	21.7	25	5.2	0.8	7.469	7.7		40.1	20.5		154	85		125	3.8	***		127	15	5.1	5	29.1	30	99	5000	81	1	8	0	8	2			2016-07-22	22	4.8	0.4	7.804	8.092	32.4	15.7	188
23616	Kanga	2016-06-06	River cooter	Female	brachial	2 large fx on caudal carapace, both bridges fx, open mouth breathing, hemorrhage	2306g	28.7	16	5.2	18.5	7.178	7.288		36.3	25.2		58	33		110	6.1	0.96		160	11	3.7	-15	13.5	15	83	6800	80	3	1	0	10	6		Died 6/9/2016
25016	Child-like Emperess	2016-06-09	River cooter	Female	brachial	bridge fx, hole over right cranial carapace, carapace fx	2463g	21	17	2.5	2.1	7.16	7.379		77.5	38.5		44	14		122	3.4	1.05		77	11	3.7	0	28.2	30	65	8400	43	21	6	0	10	20			2016-07-22	18	3	0.8	7.648	7.914	45.4	22.3	166
25516	Scrappy	2016-06-10	YBS	Male	dorsal coccygeal	minor caudal carapace fx	510g	22	9	1	3.6	7.429	7.653		33.2	17.2		141	73		126	3.5	***		70	<10	<>	-2	22	23	99	3000	28	37	4	0	18	13		24 hr sample post baytril, morphine, LRS	2016-08-08	22	3.4	1.7	7.591	7.846	49.6	24.7	61
25716	Mrs. Norris	2016-06-12	YBS	Female	dorsal coccygeal	Deep midline caudal carapace fx, nerve damage to hind limbs, bridge fx	2232g	21	14	2	1.1	7.269	7.49		76.8	38.1		51	17		121	3	1.55		103	<10	<>	8	35.2	37	79	5400	44	34	2	0	12	8	Hemogregarine spp and extracellular hemoparasites noted	24 hr sample post morphine, LRS, shell repair - Died on …..
25916	Lilly Owens	2016-06-12	River cooter	Female	brachial	mower injury 6/8, two large fractures over most of carapace, left bridge fx	2437g	23	16	3.6	0.6	7.541	7.759		58.2	31.5		32	12		128	3.5	1.17		62	<10	<>	27	49.9	>50	67	6800	80	0	8	0	5	7			2016-07-02	12	3.2	1	7.546	7.81	52.1	24.9	43
26116	Esmeralda	2016-06-13	YBS	Female	brachial	cranial carapace fx that crosses midline, right plastron fx	2304g	21.3	12.7	0.8	0.6	7.303	7.524		61.7	31.1		62	21		125	3	***		47	<10	<>	4	30.6	32	88	9000	73	8	0	1	3	13		Post treatment: fluids, morphine, euthanized 6/20/16 - was non-responsive
26416	Ruth	2016-06-13	YBS	Female	brachial	Plastron fx, coelomic breech, broken right forelimb, carapace burn	2112g	24.5	10.2	1.4	***	7.125	7.286		53.4	30.9		92	42		123	4.5	0.96		130	<10	<>	-12	17.5	19	94	4200	17	54	0	0	14	15	Poor quality blood smear
26516	Big Bertha	2016-06-15	YBS	Female	brachial	oral fish hook	1727g	21.7	25	4.6	0.4	7.26	7.471		68.7	35.2		93	36		137	2.7	1.06		43	21	7.1	4	30.8	33	95	6800	46	27	3	0	18	6	Hemogregarine spp		2016-07-01	15	3.2	0.6	7.397	7.645	27.5	13.1	84
27216	Kvothe	2016-06-18	YBS	Male	dorsal coccygeal	oral fish hook	600g	20.4	12	3	1	7.259	7.487		73.4	35.5		63	20		130	3	1.5		381	10	3.5	6	32.8	35	87	17800	70	11	1	0	9	9		24 hr sample post morphine, LRS and hook removal --- Self Released in rehab
27916	Shelldon	2016-06-20	River cooter	Female	brachial	3 cranial carapace fxs, one crosses midline, left forelimb fx, both bridge fx	2554g	20.1	7	1.6	1.5	7.33	7.571		52.4	25		72	23		112	3.2	***		53	<10	<>	2	27.6	29	93	4600	69	4	2	0	19	7	Hemogregarine spp		2016-07-02	11	3.8	0.4	7.851	8.144	37.4	18.1	149
27816	Quasimodo(2)	2016-06-20	YBS	Male	brachial	cranial carapace injury with 2x3cm hole across midline	1582g	21.1	25	5	0.5	7.234	7.451		92.4	46.1		105	42		140	3.5	1.45		103	20	6.8	12	39.1	42	96	7200	77	2	1	0	11	9		24 hr sample post morphine and flush	2016-07-02	19	4.2	0.6	7.711	7.994	40.5	19.3	179
28116	Bathsheba	2016-06-21	YBS	Female	brachial	Skin necrosis and sloughing over back legs and tail, maggots	997g	21.6	22	1.8	3.3	7.409	7.636		47.4	24.2		127	59		121	3.5	1.49		90	14	4.8	5	29.9	31	99	2600	10	11	25	1	40	13	Hemogregarine spp	Injuries were at least several days old	2016-07-01	26	2	2.2	7.472	7.713	52.1	26	156
28216	Curious George	2016-06-21	YBS	Male	brachial	Caudal carapace fx with spinal involvement and hind end paralysis	344g	20.5	7	1.4	15.3	6.971	7.168		23.9	11.6		87	30		126	5.3	0.91		545	<10	<>	-26	5.5	6	89	6400	61	21	3	0	10	5		Died 6/22
29416	Gimli	2016-06-27	River cooter	Male	brachial	bridge fx, fractured limb, coelomic breech	552g	23.2	1	5.2	3.9	7.555	7.771		55.2	30.2		73	29		171	3.8	1.24		159	<10	<>	27	48.8	>50	96								Very poor quality blood slide, blood appears hemolyzed	Died 7/2
30616	Devi	2016-07-01	YBS	Female	brachial	carapace fx over caudal 1/3 of shell	1564g	21	1.1	14	1.8	7.407	7.643		57.4	28.5		60	20		127	4	1.41		88	<10	<>	11	36.1	38	90	6400	80	12	0	1	0	7
31116	Moses	2016-07-01	River cooter	Male	brachial	carapace fracture over entire back end, coelomic breech, bridge fx	2104g	22.3	14.1	18	6	7.252	7.454		36.3	19.1		65	24		128	4.2	0.82		253	11	3.7	-11	16	17	89	3800	46	14	3	0	27	9		Died 7/6
31416	Eponine	2016-07-02	River cooter	Female	brachial	dorsal carapace fx with possible spinal involvement	3123g	21.7	1.6	3.6	1.6	7.527	7.765		44.8	22.9		***	***		127	3.4	1.08		92	<10	<>	14	37.2	39	***	7400	80	1	8	0	9	2		Died 8/4/2016 - autoposy revealed severe lung damage under shell damage and widespread fibrin
34716	Minerva McGonagall	2016-07-21	River cooter	Female	brachial	Left hind limb traumatic amputation	4170g	21.4	21	3	0.9	7.326	7.547		86.6	43.7		78	28		133	3.1	1.23		73	16	5.4	19	45.2	48	93	11800	59	27	3	0	8	3		24hr sample after morphine and fluids	2016-08-01	20	3.2	0.5	7.644	7.908	39.6	19.5	173
35016	Tom Merrilin	2016-07-22	YBS	Male	brachial	minor cranial carapace fracture		21.6	15	2.4	2.9	7.425	7.654		35.1	17.9		110	46		118	3.7	1.01		128	<10	<>	-1	23.1	24	98	9400	73	15	2	0	7	3		12 hour sample, no treatments given	2016-08-01	7	2	0.7	7.671	7.939	28.1	13.8	155
35216	Spock	2016-07-26	YBS	Male	brachial	Severe carapaced fracture, coelomic breech	752g	20.8	7	2	4.9	7.551	7.805		38.5	19		130	60		140	3.7	1.14		156	<10	<>	11	33.8	35	99	10200	55	36	2	0	7	0	Stained heavily - not an accurate diff count	Died 8/5/2016 after attempt to close coelomic breech
36316	Dexter	2016-08-02	YBS	Male	brachial	ocular and maxilla damage, carapace fracture	758g	20.8	25	2.2	6.8	7.256	7.479		65	32		63	21		125	4.3	1.2		245	15	5.1	2	28.9	31	87	24800	68	22	2	0	4	4
36716	Wocket	2016-08-02	YBS	Male	brachial	minor carapace fx	580g	21.7	24	3.2	1.4	7.619	7.865		34.5	17.7		137	69		138	3.9	1.29		85	23	7.8	14	35.4	36	100	9600	63	15	9	0	13	0			2016-08-08	25	4	2.6	7.66	7.929	30.5	15.1	159
36916	Jon Coffey	2016-08-03	River cooter	Male	brachial	minor caudal carapace fx	956g	20.7	26	6.2	0.5	7.348	7.582		80.9	39.6		105	41		132	2.5	1.26		152	21	7.1	19	44.5	47	97	6000	42	21	12	0	12	13	Hemogregarine spp	24 hour sample, post fluids and morphine	2016-10-11	17	5.8	1	7.825	8.14	36.7	16.7	148
39116	Norma Baits	2016-08-16	YBS	Female	brachial	fish hook	1766g	21.2	21	3	11.3	7.501	7.744		26.7	13.4		82	29		129	4.2	1.44		47	15	5.1	-2	20.9	22	97	13800	62	18	2	0	12	6		24 hour sample, post fluids, ketoprofen and fish hook removal	2016-09-23	26	6	0.6	7.478	7.724	54.9	27	153
40016	Crispin	2016-08-29	River cooter	Male	brachial	Several carapace fx, cranial damage, bridge fx, coelomic breech	1217g	22	12	4	1.8	7.375	7.593		58	30.1		81	31		132	3.2	1.06		248	<10	<>	9	33.9	36	95	32000	79	0	0	18	3	0		24 hour sample, post morphine, dano, fluids, and bandaging - Died 9/23
40116	Lyra Belacqua	2016-08-30	YBS	Female	brachial	fish hook	1836g	23.1	20	3.6	1.4	7.557	7.775		39	21.2		169	107		125	3.9	***		55	15	5.1	12	34.7	36	100	9800	71	6	1	0	21	1		24 hour sample, post ketoprophin
42116	Storm	2016-09-15	River cooter	Female	brachial	mid cranial carapace fx, possible coelomic breech	3827g	21.8	20	4	4.4	7.13	7.326		117.5	60.4		35	12		130	3.4	***		144	10	3.4	10	39	43	46	20000	87	0	0	0	13	0			2016-10-11	21	6	2.6	7.57	7.834	45.1	21.7	162
43316	Emma Woodhouse	2016-09-22	YBS	Female	brachial	minor oral fish hook	1762g	19.9	20	3	LO	7.27	7.507		77	36.5		101	37		126	<2.0	1.59		179	14	4.8	8	35.4	38	96	14800	58	11	1	0	30	0		24 hour sample, post morphine, keto, ceftax and fish hook removal	2016-10-11	15	3	1.1	7.653	7.92	32.6	16	163
44319	Harry Potter	2016-09-23	YBS	Male	brachial	minor carapace fx	889g	23.6	15	5.2	5.9	7.411	7.609		48.2	26.8		107	50		129	5.7	0.96		160	12	4.1	6	30.6	32	98	7000	72	7	0	0	21	0
45116	Noggin	2016-09-24	River cooter	Male	brachial	Severe carapace fx, spinal involvement	966g	21.2	4	2.6	17.2	7.415	7.649		37.3	18.7		56	19		117	4.3	0.61		335	<10	<>	-1	23.9	25	89	16600	79	4	0	0	17	0		Died 9/29
44616	Speed Bump	2016-09-24	YBS	Male	brachial	minor plastron fx	633g	21	29	3	2	7.303	7.528		72.3	35.9		136	66		132	3.2	***		176	21	7.1	9	35.8	38	99	14800	65	6	1	0	28	0		24 hour sample, post morphine and SSD	2016-10-11	12	3.2	0.5	7.663	7.929	33.7	16.6	188
45216	Little Prince	2016-09-26	YBS	Male	brachial	lawnmower injury to carapce	802g	21.1	13	3	1	6.913	7.096		>130.0	<>		280	213		124	>9.0	<0.25		48	11	3.7	<>	<>	<>	<>	11400	83	1	1	0	11	4		24 hour sample, post morphine and SSD	2016-10-11	11	3.8	1.6	7.826	8.104	31	15.4	129
46916	Bob the Builder	2016-09-30	YBS	Male	brachial	Carapace fx and leg amputation	954g	23.3	26	3	6.1	7.531	7.744		39.9	21.9		114	54		126	4.3	1.13		150	19	6.5	11	33.4	35	99	14400	66	21	0	0	13	0
[truncated: 19 more columns]
